# Supplementary material for: Overall Survival in Real-World Patients with Unresectable Hepatocellular Carcinoma Receiving Atezolizumab Plus Bevacizumab Versus Sorafenib or Lenvatinib as First-Line Therapy: Findings from the National Veterans Health Administration Database
Source: Cancers (Basel). 2024 Oct 17;16(20):3508. doi: 10.3390/cancers16203508 (PMC11506031; doi:10.3390/cancers16203508)
Supplement: Supplementary file 1 [file cancers-16-03508-s001.zip]

Archive with 1 entries (1 files):
- cancers-3205416-supplementary.pdf
